# Supplementary material for: Comparison of Interactions Between Soy Protein Isolate and Three Folate Molecules: Effect on the Stabilization, Degradation, and Oxidization of Folates and Protein
Source: Foods. 2024 Dec 13;13(24):4033. doi: 10.3390/foods13244033 (PMC11727515; doi:10.3390/foods13244033)
Supplement: Supplementary file 1 [file foods-13-04033-s001.zip]

Archive with 1 entries (1 files):
- foods-3321370-supplementary.pdf
